# Supplementary material for: Gene Profiling of a 3D Psoriatic Skin Model Enriched in T Cells: Downregulation of PTPRM Promotes Keratinocyte Proliferation through Excessive ERK1/2 Signaling
Source: Cells. 2022 Sep 16;11(18):2904. doi: 10.3390/cells11182904 (PMC9497242; doi:10.3390/cells11182904)
Supplement: Supplementary file 1 [file cells-11-02904-s001.zip]

Archive with 1 entries (1 files):
- cells-1860362-supplementary.pdf
